# Supplementary material for: Association of Lipoprotein Lipase (LPL) Variants rs8176337, rs303, and rs304 with Body Mass Index and Total Cholesterol
Source: Int J Mol Sci. 2025 Jul 28;26(15):7282. doi: 10.3390/ijms26157282 (PMC12346969; doi:10.3390/ijms26157282)
Supplement: Supplementary file 1 [file ijms-26-07282-s001.zip]

Archive with 1 entries (1 files):
- ijms-3749230-supplementary.pdf
